# Supplementary material for: Genome-wide analysis of LysM gene family members and their expression in response to Colletotrichum fructicola infection in Octoploid strawberry(Fragaria × ananassa)
Source: Front Plant Sci. 2023 Jan 23;13:1105591. doi: 10.3389/fpls.2022.1105591 (PMC9900028; doi:10.3389/fpls.2022.1105591)
Supplement: Supplementary file 2 [file Table_1.xls]

## Sheet: Table S1
Table S1 The information of LysM proteins in Arabidopsis (Arabidopsis thaliana), wild strawberry ( F. vesca) , soybean (Glycine max), rice (Oryza sativa), and apple (Malus domestica).
Name	accession number	sources	reference
AtLYK1	At3g21630	TAIR	Petutschnig et al., 2010
AtLYK2	At3g01840	TAIR	Petutschnig et al., 2010
AtLYK3	At1g51940	TAIR	Petutschnig et al., 2010
AtLYK4	At2g23770	TAIR	Petutschnig et al., 2010
AtLYK5	At2g33580	TAIR	Petutschnig et al., 2010
AtLYP1	At1g21880	TAIR	Petutschnig et al., 2010
AtLYP2	At1g77630	TAIR	Petutschnig et al., 2010
AtLYP3	At1g77630	TAIR	Petutschnig et al., 2010
AtLysMe1	At3g52790	TAIR	Petutschnig et al., 2010
AtLysMe2	At4g25433	TAIR	Petutschnig et al., 2010
AtLysMe3	At5g62150	TAIR	Petutschnig et al., 2010
AtLysMn1	At1g55000	TAIR	Petutschnig et al., 2010
AtLysMn2	At5g08200	TAIR	Petutschnig et al., 2010
AtLysMn3	At5g23130	TAIR	Petutschnig et al., 2010
FvLysM1	XP_004290046	GenBank	Liu et al., 2020
FvLysM2	XP_004290859	GenBank	Liu et al., 2020
FvLysM3	XP_004291632	GenBank	Liu et al., 2020
FvLysM4	XP_004293319	GenBank	Liu et al., 2020
FvLysM5	XP_004300916	GenBank	Liu et al., 2020
FvLysM6	XP_004299465	GenBank	Liu et al., 2020
FvLysM7	XP_004300073	GenBank	Liu et al., 2020
FvLysM8	XP_004301598	GenBank	Liu et al., 2020
FvLysM9	XP_004301835	GenBank	Liu et al., 2020
FvLysM10	XP_004300586	GenBank	Liu et al., 2020
FvLysM11	XP_004301879	GenBank	Liu et al., 2020
FvLysM12	XP_004301882	GenBank	Liu et al., 2020
FvLysM13	XP_004302422	GenBank	Liu et al., 2020
FvLysM14	XP_011466655	GenBank	Liu et al., 2020
FvLysM15	XP_004303989	GenBank	Liu et al., 2020
GmLYP1	Gm0003x00462	Phytozome	Zhang et al., 2009
GmLYP2	Gm0022x01105	Phytozome	Zhang et al., 2009
GmLYP3	Gm0100x00104	Phytozome	Zhang et al., 2009
GmLYP4	Gm0065x00007	Phytozome	Zhang et al., 2009
GmLYK2	Glyma.02G270700.1.p	DOE JGI	Zhang et al., 2009
GmLYK2b	Gm0062x00016	Phytozome	Zhang et al., 2009
GmLYK2c	Gm0182x00031	Phytozome	Zhang et al., 2009
GmLYK3	Glyma.15G111300.1.p	DOE JGI	Zhang et al., 2009
GmLYK4	Glyma.01G179000.1.p	DOE JGI	Zhang et al., 2009
GmLYK4b	Gm0111x10017	Phytozome	Zhang et al., 2009
GmLYK6	Glyma.14G077700.1.p	DOE JGI	Zhang et al., 2009
GmLYK6b	Gm0153x00021	Phytozome	Zhang et al., 2009
GmLYK7	Glyma.11G063200.1.p	DOE JGI	Zhang et al., 2009
GmLYK8	Glyma.02G269600.1.p	DOE JGI	Zhang et al., 2009
GmLYK9	Glyma.02G000400.1.p	DOE JGI	Zhang et al., 2009
GmLYK9b	Gm0168x00151	Phytozome	Zhang et al., 2009
GmLYK10	Glyma.19G088300.1.p	DOE JGI	Zhang et al., 2009
GmLYK10b	Gm0162x00111	Phytozome	Zhang et al., 2009
GmLYK11	Glyma.13G354400.1.p	DOE JGI	Zhang et al., 2009
GmLYK11b	Glyma.07G015300.1.p	DOE JGI	Zhang et al., 2009
GmLYK11c	Glyma.08G200800.1.p	DOE JGI	Zhang et al., 2009
GmNFR1a	Glyma.02G270800.1.p	DOE JGI	Zhang et al., 2009
GmNFR1b	Glyma.14G046200.1.p	DOE JGI	Zhang et al., 2009
GmNFR5a	Glyma.11G063100.1.p	DOE JGI	Zhang et al., 2009
GmNFR5b	Glyma.11G063100.1.p	DOE JGI	Zhang et al., 2009
GmLysMe1	Gm0243x00037	Phytozome	Zhang et al., 2009
GmLysMe1b	Gm0243x00037	Phytozome	Zhang et al., 2009
GmLysMe1c	Gm0041x10052	Phytozome	Zhang et al., 2009
GmLysMe1d	Gm0063x00129	Phytozome	Zhang et al., 2009
GmLysMe2	Gm0127x00089	Phytozome	Zhang et al., 2009
GmLysMe2b	Gm0052x00539	Phytozome	Zhang et al., 2009
GmLysMe3	Gm0075x00162	Phytozome	Zhang et al., 2009
GmLysMe3b	Gm0075x00162	Phytozome	Zhang et al., 2009
GmLysMe4	Gm0005x00353	Phytozome	Zhang et al., 2009
GmLysMe4b	Gm0230x00010	Phytozome	Zhang et al., 2009
GmLysMe5	Gm0108x00229	Phytozome	Zhang et al., 2009
GmLysMe6	Gm0005x00352	Phytozome	Zhang et al., 2009
GmLysMe6b	Gm0230x00009	Phytozome	Zhang et al., 2009
GmLysMe7	Gm0009x00113	Phytozome	Zhang et al., 2009
GmLysMe7b	Gm0009x00121	Phytozome	Zhang et al., 2009
GmLysMe8	Gm0049x00371	Phytozome	Zhang et al., 2009
GmLysMn1a	Gm0208x00023	Phytozome	Zhang et al., 2009
GmLysMn1b	Gm0085x00247	Phytozome	Zhang et al., 2009
GmLysMn2	Gm0150x00122	Phytozome	Zhang et al., 2009
GmLysMn3	Gm0049x00372	Phytozome	Zhang et al., 2009
GmLysMn4	Gm0150x00122	Phytozome	Zhang et al., 2009
GmLysMn5	Gm0075x00015	Phytozome	Zhang et al., 2009
OsLYP1	LOC_Os03g04110	TIGR	Zhang et al., 2009
OsLYP2	LOC_Os09g37600	TIGR	Zhang et al., 2009
OsLYP3	LOC_Os06g10660	TIGR	Zhang et al., 2009
OsLYP4	LOC_Os09g27890	TIGR	Zhang et al., 2009
OsLYP5	LOC_Os02g53000	TIGR	Zhang et al., 2009
OsLYP6	LOC_Os11g34570	TIGR	Zhang et al., 2009
OsLYK1	LOC_Os01g36550	TIGR	Zhang et al., 2009
OsLYK2	LOC_Os06g41980	TIGR	Zhang et al., 2009
OsLYK3	LOC_Os06g41960	TIGR	Zhang et al., 2009
OsLYK4	LOC_Os02g09960	TIGR	Zhang et al., 2009
OsLYK5	LOC_Os03g13080	TIGR	Zhang et al., 2009
OsLYK6	LOC_Os11g35330	TIGR	Zhang et al., 2009
OsLysMe1	LOC_Os01g57390	TIGR	Zhang et al., 2009
OsLysMe2	LOC_Os01g57400	TIGR	Zhang et al., 2009
OsLysMe3	LOC_Os04g48380	TIGR	Zhang et al., 2009
OsLysMe4	LOC_Os10g38040	TIGR	Zhang et al., 2009
OsLysMn1	LOC_Os03g4925	TIGR	Zhang et al., 2009
OsLysMn2	LOC_Os06g51360	TIGR	Zhang et al., 2009
OsLysMn3	LOC_Os10g34420	TIGR	Zhang et al., 2009
OsLysMn4	LOC_Os03g01990	TIGR	Zhang et al., 2009
MdLysM1	MDP0000193777	GDR	Zhou et al., 2014
MdLysM2	MDP0000124606	GDR	Zhou et al., 2014
MdLysM3	MDP0000182108	GDR	Zhou et al., 2014
MdLysM4	MDP0000137744	GDR	Zhou et al., 2014
MdLysM5	MDP0000143009	GDR	Zhou et al., 2014
MdLysM7	MDP0000306111	GDR	Zhou et al., 2014
MdLysM11	MDP0000320123	GDR	Zhou et al., 2014
MdLysM16	MDP0000681106	GDR	Zhou et al., 2014
MdLysM24	MDP0000169047	GDR	Zhou et al., 2014
MdLysM30	MDP0000311732	GDR	Zhou et al., 2014
MdLysM33	MDP0000294294	GDR	Zhou et al., 2014
MdLysM37	MDP0000770390	GDR	Zhou et al., 2014

## Sheet: Table S2
Table S2 The primers used for qRT-PCR analysis
Primer name	Forward primer sequence (5'-3')	Reverse primer sequence (5'-3')	PCR product length (bp)
FaGAPDH	TCCATCACTGCCACCCAGAAGACTG	AGCAGGCAGAACCTTTCCGACAG	132
FaLysM1	TCTTGACGTGGAGCCAAAGG	AACACACTTTCCCATTCCAACA	132
FaLysM2	TGGGAACATTACAGCACAGCA	GCAGAGCGGAATGGAATCAGT	186
FaLysM3	TCCTGTATGGAACACGCTCTG	TCGGATTCAAGCGTGATGGTAA	151
FaLysM4	GCTCTCCATGTATGCAACTGA	CTCTTCTCGGATCAAGGCGT	119
FaLysM5	GTTGCAAAAGCCAGACCTTC	TTGTAGCCGAGGAGAGCATT	124
FaLysM6	ATGCTCTCCATGTATGCAACTGA	CCTCTTCTCGGATCAAGGCG	122
FaLysM7	TATTTTGGGGTTTCAGCTTACCC	GTGAGGATAGCGATTGGGTCC	239
FaLysM8	CGGGAACATTACAGCACAGC	TGTGGACAACCTGCAGAGAG	198
FaLysM9	ATGTAATGGCAGCCAACTCC	CCCTCCTGATACCATCCTCACCCTCCTGATACCATCCTCA	120
FaLysM10	GCTCTCCGAGATCGCTTACC	GAGTTGAGACCTTGCACCGA	118
FaLysM11	TGCAATTCACCACCATCCGA	ATGCCATGGCCACATCAAGA	215
FaLysM12	TGGGATAATTGTGTGGGTGCTATA	AGGAGCGGGAGCGGGA	242
FaLysM13	CAAGGTGCTGGTGGAGACAT	GAGACGGCCGTGGTATACAG	103
FaLysM14	AAGCCATTTGCATGATCCTC	CCGGTGGACATAATGAGCTTCCGGTGGACATAATGAGCTT	133

## Sheet: Table S3
Table S3 Octoploid strawberry (F. × ananassa) LysM domains
Name	gene_id	transcript_id	protein_id	alignment start	alignment end	envelope start	envelope eenvelope end	hmm acc	hmm namehmm name	type	hmm start	hmm end	hmm length	bit score	E-value	significance	clan
#fam_id	gene_id	transcript_id	protein_id	alignment start	alignment end	envelope start	envelope end	hmm acc	hmm name	type	hmm start	hmm end	hmm length	bit score	E-value	significance	clan
FaLysM1	augustus_masked-Fvb6-2-processed-gene-280.2	augustus_masked-Fvb6-2-processed-gene-280.2-mRNA-1	augustus_masked-Fvb6-2-processed-gene-280.2	74	101	74	120	PF01476.21	LysM	Domain	1	28	44	26.5	4.9e-06	1	CL0187
FaLysM2	maker-Fvb2-1-augustus-gene-175.45	maker-Fvb2-1-augustus-gene-175.45-mRNA-1	maker-Fvb2-1-augustus-gene-175.45	113	159	113	159	PF01476.21	LysM	Domain	1	44	44	34.6	1.4e-08	1	CL0187
FaLysM2	maker-Fvb2-1-augustus-gene-175.45	maker-Fvb2-1-augustus-gene-175.45-mRNA-1	maker-Fvb2-1-augustus-gene-175.45	179	221	179	221	PF01476.21	LysM	Domain	1	44	44	33.6	2.9e-08	1	CL0187
FaLysM3	maker-Fvb2-1-augustus-gene-99.35	maker-Fvb2-1-augustus-gene-99.35-mRNA-1	maker-Fvb2-1-augustus-gene-99.35	107	152	107	152	PF01476.21	LysM	Domain	1	44	44	41	1.5e-10	1	CL0187
FaLysM3	maker-Fvb2-1-augustus-gene-99.35	maker-Fvb2-1-augustus-gene-99.35-mRNA-1	maker-Fvb2-1-augustus-gene-99.35	170	213	170	213	PF01476.21	LysM	Domain	1	44	44	33.2	3.9e-08	1	CL0187
FaLysM4	maker-Fvb2-2-augustus-gene-102.36	maker-Fvb2-2-augustus-gene-102.36-mRNA-1	maker-Fvb2-2-augustus-gene-102.36	111	156	111	156	PF01476.21	LysM	Domain	1	44	44	40	2.9e-10	1	CL0187
FaLysM4	maker-Fvb2-2-augustus-gene-102.36	maker-Fvb2-2-augustus-gene-102.36-mRNA-1	maker-Fvb2-2-augustus-gene-102.36	174	217	174	217	PF01476.21	LysM	Domain	1	44	44	34.5	1.6e-08	1	CL0187
FaLysM5	maker-Fvb2-2-augustus-gene-39.65	maker-Fvb2-2-augustus-gene-39.65-mRNA-1	maker-Fvb2-2-augustus-gene-39.65	113	159	113	159	PF01476.21	LysM	Domain	1	44	44	34	2.2e-08	1	CL0187
FaLysM5	maker-Fvb2-2-augustus-gene-39.65	maker-Fvb2-2-augustus-gene-39.65-mRNA-1	maker-Fvb2-2-augustus-gene-39.65	179	221	179	221	PF01476.21	LysM	Domain	1	44	44	33.1	4.5e-08	1	CL0187
FaLysM6	maker-Fvb2-2-snap-gene-112.57	maker-Fvb2-2-snap-gene-112.57-mRNA-1	maker-Fvb2-2-snap-gene-112.57	111	156	111	156	PF01476.21	LysM	Domain	1	44	44	40.1	2.8e-10	1	CL0187
FaLysM6	maker-Fvb2-2-snap-gene-112.57	maker-Fvb2-2-snap-gene-112.57-mRNA-1	maker-Fvb2-2-snap-gene-112.57	174	217	174	217	PF01476.21	LysM	Domain	1	44	44	34.6	1.5e-08	1	CL0187
FaLysM7	maker-Fvb2-3-augustus-gene-18.41	maker-Fvb2-3-augustus-gene-18.41-mRNA-1	maker-Fvb2-3-augustus-gene-18.41	113	159	113	159	PF01476.21	LysM	Domain	1	44	44	35.1	1e-08	1	CL0187
FaLysM7	maker-Fvb2-3-augustus-gene-18.41	maker-Fvb2-3-augustus-gene-18.41-mRNA-1	maker-Fvb2-3-augustus-gene-18.41	179	221	179	221	PF01476.21	LysM	Domain	1	44	44	34.3	1.8e-08	1	CL0187
FaLysM8	maker-Fvb2-4-augustus-gene-195.56	maker-Fvb2-4-augustus-gene-195.56-mRNA-1	maker-Fvb2-4-augustus-gene-195.56	113	159	113	159	PF01476.21	LysM	Domain	1	44	44	35.1	1e-08	1	CL0187
FaLysM8	maker-Fvb2-4-augustus-gene-195.56	maker-Fvb2-4-augustus-gene-195.56-mRNA-1	maker-Fvb2-4-augustus-gene-195.56	179	221	179	221	PF01476.21	LysM	Domain	1	44	44	34.3	1.8e-08	1	CL0187
FaLysM9	maker-Fvb5-3-snap-gene-212.56	maker-Fvb5-3-snap-gene-212.56-mRNA-1	maker-Fvb5-3-snap-gene-212.56	175	217	175	217	PF01476.21	LysM	Domain	1	44	44	34.9	1.2e-08	1	CL0187
FaLysM10	maker-Fvb5-4-augustus-gene-61.63	maker-Fvb5-4-augustus-gene-61.63-mRNA-1	maker-Fvb5-4-augustus-gene-61.63	175	217	175	217	PF01476.21	LysM	Domain	1	44	44	34.3	1.9e-08	1	CL0187
FaLysM11	maker-Fvb6-1-augustus-gene-12.58	maker-Fvb6-1-augustus-gene-12.58-mRNA-1	maker-Fvb6-1-augustus-gene-12.58	230	268	230	276	PF01476.21	LysM	Domain	1	36	44	26.4	5.4e-06	1	CL0187
FaLysM12	maker-Fvb6-2-augustus-gene-39.17	maker-Fvb6-2-augustus-gene-39.17-mRNA-1	maker-Fvb6-2-augustus-gene-39.17	152	189	152	190	PF01476.21	LysM	Domain	1	38	44	25.8	8.5e-06	1	CL0187
FaLysM13	maker-Fvb6-3-augustus-gene-11.53	maker-Fvb6-3-augustus-gene-11.53-mRNA-1	maker-Fvb6-3-augustus-gene-11.53	227	273	227	273	PF01476.21	LysM	Domain	1	44	44	28	1.7e-06	1	CL0187
FaLysM14	maker-Fvb6-4-augustus-gene-243.39	maker-Fvb6-4-augustus-gene-243.39-mRNA-1	maker-Fvb6-4-augustus-gene-243.39	152	189	152	190	PF01476.21	LysM	Domain	1	38	44	26	7e-06	1	CL0187

## Sheet: Table S4
Table S4 Exon and Intron structure of FaLysM genes
#fam_id	gene_id	transcript_id	protein_id	strand	pos	transcript_num	CDS_num	Intron_num
FaLysM1	augustus_masked-Fvb6-2-processed-gene-280.2	augustus_masked-Fvb6-2-processed-gene-280.2-mRNA-1	augustus_masked-Fvb6-2-processed-gene-280.2	+	Fvb6-2:28029275-28030693	1	1	0
FaLysM2	maker-Fvb2-1-augustus-gene-175.45	maker-Fvb2-1-augustus-gene-175.45-mRNA-1	maker-Fvb2-1-augustus-gene-175.45	-	Fvb2-1:17564587-17567584	1	5	4
FaLysM3	maker-Fvb2-1-augustus-gene-99.35	maker-Fvb2-1-augustus-gene-99.35-mRNA-1	maker-Fvb2-1-augustus-gene-99.35	+	Fvb2-1:9904420-9915474	1	18	17
FaLysM4	maker-Fvb2-2-augustus-gene-102.36	maker-Fvb2-2-augustus-gene-102.36-mRNA-1	maker-Fvb2-2-augustus-gene-102.36	-	Fvb2-2:10223661-10233764	1	18	17
FaLysM5	maker-Fvb2-2-augustus-gene-39.65	maker-Fvb2-2-augustus-gene-39.65-mRNA-1	maker-Fvb2-2-augustus-gene-39.65	+	Fvb2-2:3985486-3988484	1	4	3
FaLysM6	maker-Fvb2-2-snap-gene-112.57	maker-Fvb2-2-snap-gene-112.57-mRNA-1	maker-Fvb2-2-snap-gene-112.57	-	Fvb2-2:11253857-11263933	1	17	16
FaLysM7	maker-Fvb2-3-augustus-gene-18.41	maker-Fvb2-3-augustus-gene-18.41-mRNA-1	maker-Fvb2-3-augustus-gene-18.41	-	Fvb2-3:1833971-1836898	1	4	3
FaLysM8	maker-Fvb2-4-augustus-gene-195.56	maker-Fvb2-4-augustus-gene-195.56-mRNA-1	maker-Fvb2-4-augustus-gene-195.56	-	Fvb2-4:19531543-19534523	1	4	3
FaLysM9	maker-Fvb5-3-snap-gene-212.56	maker-Fvb5-3-snap-gene-212.56-mRNA-1	maker-Fvb5-3-snap-gene-212.56	+	Fvb5-3:21240611-21241876	1	3	2
FaLysM10	maker-Fvb5-4-augustus-gene-61.63	maker-Fvb5-4-augustus-gene-61.63-mRNA-1	maker-Fvb5-4-augustus-gene-61.63	-	Fvb5-4:6154262-6156581	1	5	4
FaLysM11	maker-Fvb6-1-augustus-gene-12.58	maker-Fvb6-1-augustus-gene-12.58-mRNA-1	maker-Fvb6-1-augustus-gene-12.58	-	Fvb6-1:1193232-1195471	1	2	1
FaLysM12	maker-Fvb6-2-augustus-gene-39.17	maker-Fvb6-2-augustus-gene-39.17-mRNA-1	maker-Fvb6-2-augustus-gene-39.17	+	Fvb6-2:3920901-3926818	1	11	10
FaLysM13	maker-Fvb6-3-augustus-gene-11.53	maker-Fvb6-3-augustus-gene-11.53-mRNA-1	maker-Fvb6-3-augustus-gene-11.53	+	Fvb6-3:1109118-1111364	1	2	1
FaLysM14	maker-Fvb6-4-augustus-gene-243.39	maker-Fvb6-4-augustus-gene-243.39-mRNA-1	maker-Fvb6-4-augustus-gene-243.39	-	Fvb6-4:24381701-24387519	1	10	9

## Sheet: Table S5
Table S5 Putative conserved motifs of F. × ananassa LysM-RLK
	E-value	Sites	length	Sequence
MEME1	2e-185	14	41	IASAYSGLVSADQIREVNGISDPNVLDVGQTLVIPLPCTCF
MEME2	2.5e-139	12	41	LSYVVTPGDTLSGIAAEYGTTLEDLMNINGMGSPAIEAADI
MEME3	8e-104	11	29	DYGLJVPNGSYAITASNCLKCSCSPSSLN
MEME4	3.5e-72	11	21	ILPAQSFLKVPISCSCVBGIR
MEME5	3.7e-64	14	21	QVDPIAILLANAINIKIGDVE
MEME6	7.3e-95	5	50	VSCSSMQCKNSNLMVGNITAQQTSAGCNVSSCNYGGFVNGSIVTTYGCPH
MEME7	5.9e-85	5	41	NQFIASCDCFLTWSQRLRICLDVAMALQYMHHIMNPSYVHR
MEME8	9.5e-64	14	22	CNALJAYKPTTELKLSEIASLF
MEME9	1.7e-59	12	21	GVPSCKTDTFAFGWVLSEVLV
MEME10	1.6e-47	4	49	DSDNADELKDWIDPALGDLYPHDALFKLANJAKQCVDEDPCLRPDSGEI
MEME11	6.9e-57	3	50	GSQDTLDGHTVEATTPRKVLVETYTMEELKRATEDFSSSNHIEGSVYHGR
MEME12	1.4e-55	3	50	QCEPSYLNSTLWETCPSMQCQDSNQLYIGNTTSSTCNQTTCAYTGYNTNT
MEME13	6.1e-49	3	50	GFLLYAPSVMGLSGVWLGLTLFMGLRAAAGFVRLLSKSGPWWFLHRDTET
MEME14	2.8e-58	5	50	TSMAARQGPVAMAAHQICIQVWLAVSLJTDALATSGQALIASYSSKGEYK
MEME15	3.2e-70	6	41	GDAIHHFPYISKLLGTPLLEGATSFLVFDYAKNGSKKDWJH

## Sheet: Table S6
Table S6 Ka/Ks analysis of the FaLysM duplicated paired genes
Gene 1	Gene 2	Ks	Ka	Ka/Ks	P-Value(Fisher)	Length
FaLysM1	FaLysM11	0.0171915	0.0649065	0.264865	1.70767e-05	1416
FaLysM1	FaLysM13	0.0205883	0.0610752	0.337097	0.000270886	1416
FaLysM10	FaLysM9	0.0706533	0.0861692	0.819937	0.432531	891
FaLysM11	FaLysM13	0.0175483	0.0490882	0.357485	0.000158136	2136
FaLysM12	FaLysM14	0.00672114	0.0230025	0.292192	0.00427562	1680
FaLysM2	FaLysM7	0.0111646	0.0590342	0.189121	8.75984e-05	996
FaLysM2	FaLysM8	0.0146506	0.0375414	0.390252	0.035869	996
FaLysM3	FaLysM4	0.018174	0.0323882	0.561129	0.0214837	2913
FaLysM3	FaLysM6	0.022679	0.0389523	0.582225	0.0232322	2757
FaLysM4	FaLysM6	0.00626556	0.00492293	1.27273	0.775734	2772
FaLysM5	FaLysM7	0.0109158	0.0555628	0.196458	4.01643e-05	996
FaLysM7	FaLysM8	0.0112897	0.0409451	0.275728	0.00422166	996

## Sheet: Table S7
Table S7 Ka/Ks analysis between F. × ananassa and F. vesa duplicated paired genes
Gene 1	Gene 2	Ks	Ka	Ka/Ks	P-Value(Fisher)	Length
FaLysM1	FvLysM15	0.0123574	0.0592932	0.208411	1.26451e-05	1416
FaLysM10	FvLysM9	0.0191003	0.043666	0.437419	0.0442668	1188
FaLysM11	FvLysM15	0.00548776	0.00916162	0.598994	0.301618	2046
FaLysM12	FvLysM14	0.0137772	0.066965	0.205737	3.28363e-08	1971
FaLysM13	FvLysM15	0.0111072	0.0400159	0.277569	0.0001006	2046
FaLysM14	FvLysM14	0.011014	0.0469249	0.234715	1.00142e-05	1974
FaLysM2	FvLysM2	0.00909734	0.0472137	0.192684	6.90742e-05	1257
FaLysM3	FvLysM1	1.25133	4.2547	0.294106	2.36133e-06	1047
FaLysM4	FvLysM1	1.25133	4.2547	0.294106	2.36133e-06	1047
FaLysM5	FvLysM2	0.0270776	0.0870247	0.311149	0.000175287	996
FaLysM6	FvLysM1	1.30398	4.24881	0.306906	5.86088e-07	1047
FaLysM7	FvLysM2	0.0270776	0.0870247	0.311149	0.000175287	996
FaLysM8	FvLysM2	0.0270776	0.0870247	0.311149	0.000175287	996
FaLysM9	FvLysM9	0.0662443	0.0970686	0.682448	0.136081	894

## Sheet: Table S8
Table S8 Analysis of transcription factor binding sites in the FaLysM promoters
Gene	NAC	BBR-BPC	WRKY	ERF	C2H2	Dof	bZIP	bHLH	LBD	MYB	GRAS	G2-like	Total
FaLysM1	6	0	1	1	2	3	5	8	0	4	1	2	33
FaLysM2	0	0	0	2	6	8	4	0	2	3	2	3	30
FaLysM3	2	2	2	4	1	6	0	0	1	2	2	3	25
FaLysM4	3	1	5	3	0	3	4	3	0	3	0	6	31
FaLysM5	0	3	1	6	4	5	4	4	4	7	3	0	41
FaLysM6	1	1	3	3	0	4	4	3	0	2	0	6	27
FaLysM7	1	2	2	4	3	7	6	0	2	6	2	1	36
FaLysM8	0	0	0	2	3	1	2	0	2	0	0	0	10
FaLysM9	0	0	0	0	2	4	3	5	0	3	1	2	20
FaLysM10	0	0	0	1	0	2	7	6	0	2	0	1	19
FaLysM11	6	2	2	1	0	5	8	9	0	10	2	2	47
FaLysM12	1	5	2	4	5	8	5	2	0	4	2	1	39
FaLysM13	8	1	2	1	2	8	6	7	0	10	1	1	47
FaLysM14	2	9	5	19	7	6	3	4	9	4	3	3	74
Total	30	26	25	51	35	70	61	51	20	60	19	31	479
Functions	plant-specific transcription factors, involved in shoot apical meristem , flower development , cell division , leaf senescence, formation of secondary walls, and biotic and abiotic stress responses, including disease resistance (Nakashima et al., 2007; Shao et al., 2015)	plant-specific transcription factors, involved in regulating plant growth and development and resposes to abiotic stress response including drought, heat, cold and salt (Yan et al., 2021) .	plant-specific transcription factor involved in seed development, senescence, dormancy and germination, and abiotic and biotic stresses among others,including disease resistance(Wang et al., 2019; Kundu et al., 2021).	plant-specific transcription factors, involved in regulating plant development and responses to biotic and abiotic stresses including disease resistance (Xu et al., 2008; Wang et al., 2020).	involved in regulating plant growth and development and biotic/abiotic stress responses, including disease resistance (Kiełbowicz-Matuk, 2012; Yu et al., 2016).	plant-specific transcription factors, involved in regulating plant growth and development and responses to drought and low-temperature stresses (Kang et al., 2000; Singh et al., 2002)	plays an important role in plant growth, development, abiotic and biotic stress responses, including disease resistance (Li et al., 2017)	involved in regulating plant growth and development and contribute in immunity against various biotic and abiotic stresses of model plants and indicating their considerable role in plant-pathogen interaction (Hussain et al., 2021)	plant-specific transcription factors, involved in regulating plant development, secondary metabolism and transcriptional regulation of plant defense responses (Thatcher et al., 2012)	involved in regulating plant growth and development, secondary metabolism, singal trunsduction, responses and defense signaling(Alves et al., 2014).	involved in signal transduction, axillary shoot meristem formation, root radial patterning, stress responses, including disease resistance and meristem maintenance (Reboledo et al., 2022).	involved in various stimuli, including biotic and abiotic stresses, including disease resistance (Han et al., 2016)

## Sheet: Table S9
Table S9 RNA-seq data analysis of FaLysM genes in response to C. fructicola infection
Gene	Mock	24 hpi	72 hpi	96 hpi
FaLysM1	0.188953	0.0610173	0.0997247	0.156924
FaLysM10	0.302829	0.531606	0.296514	0.282743
FaLysM11	0.106498	0.142145	0.075023	0.156719
FaLysM12	4.97269	5.00031	3.91016	3.08841
FaLysM13	0.0583507	0.0637743	0.085914	0.119753
FaLysM14	4.69346	4.87298	3.49882	3.21171
FaLysM2	1.55513	1.3675	0.507283	0.370015
FaLysM3	5.80534	7.94121	5.17051	6.28801
FaLysM4	4.49583	6.81495	6.28573	8.46588
FaLysM5	0.977844	0.895242	0.222546	0.182565
FaLysM6	4.02288	4.90031	5.45601	5.50417
FaLysM7	0.979003	0.945485	0.206201	0.234983
FaLysM8	1.03058	0.747955	0.161616	0.14281
FaLysM9	0.0433317	0.163929	0.0643113	0.0460307
